# Supplementary material for: Enhancer occlusion transcripts regulate the activity of human enhancer domains via transcriptional interference: a computational perspective
Source: Nucleic Acids Res. 2020 Mar 5;48(7):3435–54. doi: 10.1093/nar/gkaa026 (PMC7144904; doi:10.1093/nar/gkaa026)
Supplement: gkaa026_Supplemental_Files [file gkaa026_supplemental_files.zip]

Archive with 5 entries (5 files):
- Supplementary_file_Methods_NAR_01_03_2020.doc
- Supplement_File_1_NAR_01_03_2020.doc
- Supplement_File_2_NAR_01_03_2020.doc
- Supplement_File_3_NAR_01_03_2020.docx
- Supplement_File_4_NAR_01_03_2020.doc
